# Supplementary material for: Dengue pre-vaccination screening test evaluation for the use of dengue vaccine in an endemic area
Source: PLoS One. 2021 Sep 10;16(9):e0257182. doi: 10.1371/journal.pone.0257182 (PMC8432984; doi:10.1371/journal.pone.0257182)
Supplement: S1 Appendix — (XLSX) [file pone.0257182.s001.xlsx]

## Sheet: All
No	Code	Age	Gender	Temp	Pulse/min	Diastolic	Systolic	RDT NS1 ag	RDT IgM	RDT IgG	ELISA titer(RU/mL)	NT50titer D1	NT50titer D2	NT50titer D3	NT50titer D4
1	BPSV 1	14	2	37	115	121	71	0	0	0	80.3	266	55	243	172
2	BPSV 2	20	2	36.4	90	118	64	0	0	1	120.946	557	796	1220	216
3	BPSV 3	18	1	36.9	78	121	67	0	0	1	166.629	1043	1041	3580	277
4	BPSV 4	15	2	36.5	75	131	57	0	0	0	49.674	67.244	395.337	271.365	76.845
5	BPSV 5	11	1	37	77	133	74	0	0	0	32.792	306.964	29.661	29	5
6	BPSV 6	11	1	36.4	91	133	72	0	0	1	109.628	270.822	275.645	179.747	227.923
7	BPSV 7	11	1	36.8	107	123	67	0	0	0	29.738	5	93.054	15.842	22.37
8	BPSV 8	17	2	36.4	89	115	59	0	0	0	56.025	204	123.496	63.186	38.219
9	BPSV 9	21	2	36.5	75	127	78	0	0	0	82.166	279	172	83	131
10	BPSV 10	22	1	36.2	98	123	70	0	1	1	93.638	497	76	664.073	36.477
11	BPSV 11	16	1	36.4	94	123	72	0	0	0	10.264	451	5	5	5
12	BPSV 12	15	2	36.7	100	118	64	0	1	0	50.883	26	216	134.128	13.95
13	BPSV 13	15	1	36.8	77	108	64	0	0	0	57.888	83	144	219.633	173.979
14	BPSV 14	14	2	36.8	86	12	62	0	0	1	110.086	1769	147	1050.39	203.778
15	BPSV 15	20	1	37	67	95	56	0	0	1	149.804	653	143	780.801	447.146
16	BPSV 16	19	1	36.5	70	136	80	0	0	0	9.045	5	332	12	5
17	BPSV 17	22	1	36.6	82	142	86	0	0	0	29.153	541	166	614.46	38.863
18	BPSV 18	17	1	36.7	97	121	79	0	0	0	37.494	1802.98	278	137.05	135.039
19	BPSV 19	19	1	3.8	82	126	78	0	0	1	47.995	2200.69	211	1677.64	519.923
20	BPSV 20	17	2	37	74	114	69	0	0	1	122.44	242.652	526.64	311.349	607.696
21	BPSV 21	19	2	36.6	75	129	65	0	0	0	28.663	344.527	42.427	1082.11	15.54
22	BPSV 22	21	1	37	90	125	78	0	0	0	30.704	5	73	5	5
23	BPSV 23	11	2	36.9	92	104	59	0	0	1	26.149	202.855	105.087	585.09	29.235
24	BPSV 24	12	1	36.6	76	123	76	0	0	0	0	15	5	5	5
25	BPSV 25	13	1	37.2	84	120	65	0	1	1	129.267	1553.7	520	1353	553.024
26	BPSV 26	12	1	36.8	86	104	60	0	0	1	32.152	1361.34	182.508	341.437	50.173
27	BPSV 27	21	1	35.9	96	133	92	0	0	1	98.13	1288	542.611	1310.56	325.093
28	BPSV 28	18	2	36.6	62	123	59	0	0	0	0	13	5	5	5
29	BPSV 29	11	2	36.9	86	102	64	0	0	0	8.489	5	122	5	5
30	BPSV 30	11	2	36.2	78	104	63	0	0	0	1.24	5	5	5	5
31	BPSV 31	21	2	36.7	90	130	88	0	0	0	22.268	5	5	5	37.764
32	BPSV 32	11	2	36.9	94	122	71	0	0	1	120.405	1773.65	718.48	2234.34	1010.44
33	BPSV 33	20	1	37.3	80	135	81	0	0	0	29.598	5	5	505.691	35.34
34	BPSV 34	15	2	36.6	74	126	61	0	0	0	0	5	5	5	5
35	BPSV 35	16	1	37.4	104	114	73	0	0	0	0	5	5	5	5
36	BPSV 36	14	1	36.6	92	100	60	0	0	0	62.358	159.128	103.313	473.713	104.321
37	BPSV 37	17	1	36.8	78	126	79	0	0	0	42.229	248.188	188.283	299.262	87.034
38	BPSV 38	15	1	36.5	70	115	81	0	1	1	110.993	517.998	299.262	602.904	1454.94
39	BPSV 39	10	2	36.7	104	110	71	0	0	0	1.568	44	5	5	5
40	BPSV 40	14	1	36.6	98	107	52	0	0	0	16.128	5	5	5	5
41	BPSV 41	11	2	37.3	96	100	57	0	0	0	0.543	5	5	5	5
42	BPSV 42	13	1	36.5	72	127	74	0	1	0	71.091	60.723	904.804	29.406	44.659
43	BPSV 43	19	1	36.2	82	106	61	0	0	0	49.468	175.5	74.717	59.306	5
44	BPSV 44	12	1	36.7	75	109	70	0	0	0	210	229	820.336	820.347	285.793
45	BPSV 45	15	1	36.6	76	108	61	0	0	0	210	787.235	419.665	451.91	168.889
46	BPSV 46	11	2	36.3	78	116	64	0	0	0	4.235	5	5	5	5
47	BPSV 47	13	1	36.6	80	119	65	0	0	0	210	954.605	198.325	1859.62	38.886
48	BPSV 48	20	1	36.9	100	124	72	0	0	1	210	192.202	5	11	875
49	BPSV 49	16	1	37	77	143	87	0	0	1	210	2313	2824	1249	1104
50	BPSV 50	17	2	36.8	81	116	60	0	0	0	210	151	2386.26	93	189.541
51	BPSV 51	16	1	37.4	88	126	75	0	0	1	210	427	557	21	112
52	BPSV 52	12	2	36.9	96	111	63	0	0	0	2.844	5	5	5	5
53	BPSV 53	18	1	37.4	74	127	68	0	0	0	206.089	76	280.964	103	22.44
54	BPSV 54	14	2	36.7	74	99	50	0	0	0	3.052	5	5	5	5
55	BPSV 55	20	1	37.3	96	137	73	0	0	0	210	3762.79	209.563	5	11
56	BPSV 56	20	2	37.3	76	101	62	0	0	0	39.782	154.051	121	5	5
57	BPSV 57	19	1	37.4	96	122	73	0	0	1	210	776.493	216	893	179
58	BPSV 58	20	2	36.9	98	125	75	0	0	0	210	1724.38	1608.96	298	200.03
59	BPSV 59	15	1	37.4	103	139	79	0	0	0	2.266	5	5	5	5
60	BPSV 60	21	2	36.8	104	126	83	0	0	0	210	733.708	594.987	152.065	276.595
61	BPSV 61	16	1	37.3	77	116	62	0	0	0	210	1078	645	582.642	1057
62	PTSV 1	17	2					0	0	0	40.896	1013.66	267.737	418	153.167
63	PTSV 2	16	1					0	0	0	48.594	324	376	310	5
64	PTSV 3	21	2					0	0	1	60.348	280	597	186	50
65	PTSV 4	19	2					0	0	0	40.562	62	197	664	29
66	PTSV 5	20	2					0	0	0	14.678	5	5	5	5
67	PTSV 6	15	2					0	0	0	1.928	5	5	5	5
68	PTSV 7	15	2					0	0	0	1.594	5	5	5	5
69	PTSV 8	20	2					0	0	0	33.739	151	33	24	5
70	PTSV 9	13	2					0	0	0	0.576	5	5	5	5
71	PTSV 10	15	2					0	0	0	3.75	5	5	5	18
72	PTSV 11	13	2					0	0	1	154.692	1684	2485	907.107	2435
73	PTSV 12	11	1					0	0	1	104.581	25.667	42	350.151	49
74	PTSV 13	14	1					0	0	0	93.389	136.879	913.187	28.737	102.779
75	PTSV 14	11	2					0	0	1	131.951	123.096	730.441	197.89	26.335
76	PTSV 15	21	2					0	0	1	181.815	958.99	2433.66	660.752	162.761
77	PTSV 16	20	2					0	0	1	146.516	536.343	1697.83	319.242	110.375
78	PTSV 17	10	2					0	0	0	75.262	238.09	179.998	45.846	65.706
79	PTSV 18	12	2					0	0	0	30.18	15.145	68.197	5	5
80	PTSV 19	21	2					0	0	0	133.658	616.903	249.777	204.944	284.322
81	PTSV 20	19	2					0	0	1	111.906	1680.66	426.199	796.586	141.515
82	PTSV 21	14	1					0	0	0	19.471	5	5	5	110
83	PTSV 22	16	1					0	0	1	51.335	60.143	68.696	376.079	81.616
84	PTSV 23	15	2					0	0	0	69.124	317.278	21	83.84	28.263
85	PTSV 24	12	1					0	0	0	1.075	5	5	5	5
86	PTSV 25	13	1					0	0	0	1.854	5	5	5	5
87	PTSV 26	15	1					0	0	1	184.584	330	668	114	21
88	PTSV 27	21	1					0	0	1	94.308	804	129	105	597
89	PTSV 28	18	1					0	0	0	20.726	52	105	5	5
90	PTSV 29	15	1					0	0	0	8.272	41	5	5	107
91	PTSV 30	11	2					0	0	1	167.225	200	137	212	73
92	PTSV 31	21	1					0	0	0	15.664	123	18	11	5
93	PTSV 32	17	1					0	0	1	122.489	1099	384	179	34
94	PTSV 33	18	1					0	0	0	83.591	882	142	472	11
95	PTSV 34	16	1					0	0	0	50.009	54	268	13	5
96	PTSV 35	21	2					0	0	1	100.089	105	151	304	164
97	PTSV 36	15	1					0	0	0	0.624	5	5	5	5
98	PTSV 37	14	1					0	0	0	3.436	5	5	5	5
99	PTSV 38	20	1					0	0	0	95.264	64	61	353	5
100	PTSV 39	13	1					0	0	0	63.441	38	65	132	19
101	PTSV 40	17	1					0	0	0	1.591	5	5	5	5
102	PTSV 41	15	1					0	0	0	12.22	5	22	5	5
103	PTSV 42	16	1					0	0	0	43.45	5	57	5	5
104	PTSV 43	17	1					0	0	0	8.038	5	5	5	5
105	PTSV 44	20	1					0	0	0	200.848	58	114	75	73
106	PTSV 45	16	1					0	0	0	65.142	5	166	5	5
107	PTSV 46	20	1					0	0	1	210	288	136	159	78
108	PTSV 47	22	1					0	0	1	210	134	319	150	94
109	PTSV 48	21	1					0	0	0	210	112	412	196	57
110	PTSV 49	11	2					0	0	0	1.898	5	5	5	5
111	PTSV 50	14	1					0	0	0	2.304	5	5	5	23
112	PTSV 51	15	1					0	0	0	111.834	15	150	13	135
113	PTSV 52	10	2					0	0	0	1.798	5	5	5	5
114	PTSV 53	19	1					0	0	0	142.946	119	26	40	70
115	PTSV 54	21	2					0	0	0	143.239	35	38	54	5

## Sheet:  SCREENING 24_9_63
Dengue 1
Specimen Dilution 1:10		BPSV 11	BPSV 16	BPSV 24	BPSV 28	BPSV 29	BPSV 30	BPSV 34	BPSV 35	BPSV 39	BPSV 40	BPSV 41	BPSV 46	BPSV 52	BPSV 54	BPSV 59	PTSV 5	PTSV 6	PTSV 7	PTSV 9	PTSV 10	PTSV 21	PTSV 24	PTSV 25	PTSV 29	PTSV 31	PTSV 36	PTSV 37	PTSV 40	PTSV 41	PTSV 43	PTSV 49	PTSV 50	PTSV 52
Plaque count	1	0	6	5	4	0	17	9	14	14	12	22	7	8	18	12	10	14	11	13	3	4	7	10	0	0	14	13	11	11	13	9	5	18
	2	0	17	9	11	5	13	6	16	10	7	13	11	10	17	13	5	12	8	13	10	14	8	15	0	0	3	17	15	11	18	10	11	11
	3	0	13	16	12	3	13	17	13	17	11	15	22	13	13	19	12	18	6	20	9	15	15	8	0	0	15	13	17	14	11	11	10	15
		0	12	10	9	2.66667	14.3333	10.6667	14.3333	13.6667	10	16.6667	13.3333	10.3333	16	14.6667	9	14.6667	8.33333	15.3333	7.33333	11	10	11	0	0	10.6667	14.3333	14.3333	12	14	10	8.66667	14.6667
Virus control	1	23	23	23	23	23	23	23	23	23	23	23	21	21	21	21	21	21	21	21	21	21	21	24	24	24	24	24	24	24	24	24	24	24
	2	22	22	22	22	22	22	22	22	22	22	22	18	18	18	18	18	18	18	18	18	18	18	18	18	18	18	18	18	18	18	18	18	18
	3	43	43	43	43	43	43	43	43	43	43	43	23	23	23	23	23	23	23	23	23	23	23	18	18	18	18	18	18	18	18	18	18	18
		14.6667	14.6667	14.6667	14.6667	14.6667	14.6667	14.6667	14.6667	14.6667	14.6667	14.6667	10.3333	10.3333	10.3333	10.3333	10.3333	10.3333	10.3333	10.3333	10.3333	10.3333	10.3333	10	10	10	10	10	10	10	10	10	10	10
%Neutralization		Full	Full	Full	Full	Full	Full	Full	Full	Full	Full	<10	<10	<10	<10	<10	Full	<10	Full	<10	Full NT	<10	<10	<10	Full	Full	<10	<10	<10	<10	<10	<10	Full	<10
Dengue 2
Specimen Dilution 1:10		BPSV 11	BPSV 16	BPSV 24	BPSV 28	BPSV 29	BPSV 30	BPSV 34	BPSV 35	BPSV 39	BPSV 40	BPSV 41	BPSV 46	BPSV 52	BPSV 54	BPSV 59	PTSV 5	PTSV 6	PTSV 7	PTSV 9	PTSV 10	PTSV 21	PTSV 24	PTSV 25	PTSV 29	PTSV 31	PTSV 36	PTSV 37	PTSV 40	PTSV 41	PTSV 43	PTSV 49	PTSV 50	PTSV 52
Plaque count	1	20	1	31	21	0	20	32	26	15	7	26	22	13	24	26	18	32	1	30	19	11	16	19	1	5	24	22	32	2	25	28	28	25
	2	20	0	26	26	0	19	32	23	22	13	26	31	19	30	23	24	32	4	25	21	13	20	25	9	12	28	22	37	3	30	33	28	36
	3	18	0	27	28	0	20	27	25	27	13	26	30	27	28	28	21	27	6	29	27	14	30	32	12	11	24	20	37	2	27	22	29	25
		19.3333	0.333333	28	25	0	19.6667	30.3333	24.6667	21.3333	11	26	27.6667	19.6667	27.3333	25.6667	21	30.3333	3.66667	28	22.3333	12.6667	22	25.3333	7.33333	9.33333	25.3333	21.3333	35.3333	2.33333	27.3333	27.6667	28.3333	28.6667
Virus control	1	32	32	32	32	32	32	32	32	32	32	32	27	27	27	27	27	27	27	27	27	27	27	26	26	26	26	26	26	26	26	26	26	26
	2	30	30	30	30	30	30	30	30	30	30	30	27	27	27	27	27	27	27	27	27	27	27	26	26	26	26	26	26	26	26	26	26	26
	3	38	38	38	38	38	38	38	38	38	38	38	41	41	41	41	41	41	41	41	41	41	41	43	43	43	43	43	43	43	43	43	43	43
		16.6667	16.6667	16.6667	16.6667	16.6667	16.6667	16.6667	16.6667	16.6667	16.6667	16.6667	15.8333	15.8333	15.8333	15.8333	15.8333	15.8333	15.8333	15.8333	15.8333	15.8333	15.8333	15.8333	15.8333	15.8333	15.8333	15.8333	15.8333	15.8333	15.8333	15.8333	15.8333	15.8333
%Neutralization		<10	Full	<10	<10	Full NT	<10	<10	<10	<10	Full	<10	<10	<10	<10	<10	<10	<10	Full	<10	<10	Full	<10	<10	Full	Full	<10	<10	<10	Full	<10	<10	<10	<10
Dengue 3
Specimen Dilution 1:10		BPSV 11	BPSV 16	BPSV 24	BPSV 28	BPSV 29	BPSV 30	BPSV 34	BPSV 35	BPSV 39	BPSV 40	BPSV 41	BPSV 46	BPSV 52	BPSV 54	BPSV 59	PTSV 5	PTSV 6	PTSV 7	PTSV 9	PTSV 10	PTSV 21	PTSV 24	PTSV 25	PTSV 29	PTSV 31	PTSV 36	PTSV 37	PTSV 40	PTSV 41	PTSV 43	PTSV 49	PTSV 50	PTSV 52
Plaque count	1	0	0	1	0	0	0	11	14	13	5	17	4	17	12	2	3	10	7	14	13	13	13	9	6	6	19	11	22	13	16	12	9	9
	2	0	1	0	0	0	0	20	12	10	7	16	8	18	16	7	4	13	14	12	14	19	13	12	8	5	16	17	17	19	27	14	10	13
	3	0	0	9	0	0	0	16	16	16	4	13	6	14	19	7	6	17	15	14	12	20	15	14	8	4	17	16	29	10	17	24	15	16
		0	0.333333	3.33333	0	0	0	15.6667	14	13	5.33333	15.3333	6	16.3333	15.6667	5.33333	4.33333	13.3333	12	13.3333	13	17.3333	13.6667	11.6667	7.33333	5	17.3333	14.6667	22.6667	14	20	16.6667	11.3333	12.6667
Virus control	1	30	30	30	30	30	30	30	30	30	30	30	16	16	16	16	16	16	16	16	16	16	16	18	18	18	18	18	18	18	18	18	18	18
	2	35	35	35	35	35	35	35	35	35	35	35	26	26	26	26	26	26	26	26	26	26	26	21	21	21	21	21	21	21	21	21	21	21
	3	40	40	40	40	40	40	40	40	40	40	40	33	33	33	33	33	33	33	33	33	33	33	22	22	22	22	22	22	22	22	22	22	22
		17.5	17.5	17.5	17.5	17.5	17.5	17.5	17.5	17.5	17.5	17.5	12.5	12.5	12.5	12.5	12.5	12.5	12.5	12.5	12.5	12.5	12.5	10.1667	10.1667	10.1667	10.1667	10.1667	10.1667	10.1667	10.1667	10.1667	10.1667	10.1667
%Neutralization		Full	Full	Full	Full	Full	Full	Full	Full	Full	Full	Full	Full	<10	<10	Full	Full	<10	Full	<10	<10	<10	<10	<10	Full	Full	<10	<10	<10	<10	<10	<10	<10	<10
Dengue 4
Specimen Dilution 1:10		BPSV 11	BPSV 16	BPSV 24	BPSV 28	BPSV 29	BPSV 30	BPSV 34	BPSV 35	BPSV 39	BPSV 40	BPSV 41	BPSV 46	BPSV 52	BPSV 54	BPSV 59	PTSV 5	PTSV 6	PTSV 7	PTSV 9	PTSV 10	PTSV 21	PTSV 24	PTSV 25	PTSV 29	PTSV 31	PTSV 36	PTSV 37	PTSV 40	PTSV 41	PTSV 43	PTSV 49	PTSV 50	PTSV 52
Plaque count	1	16	4	16	18	5	5	13	3	16	0	12	9	13	9	14	9	16	11	21	0	2	17	10	9	7	8	5	10	9	15	23	9	16
	2	13	4	15	15	7	7	14	8	13	0	16	17	15	11	14	10	16	9	15	0	0	17	14	7	8	11	6	12	7	11	18	7	13
	3	16	3	12	18	6	6	14	3	16	0	14	17	16	13	16	11	13	11	17	0	0	16	12	6	5	10	7	17	6	13	14	12	15
		15	3.66667	14.3333	17	6	6	13.6667	4.66667	15	0	14	14.3333	14.6667	11	14.6667	10	15	10.3333	17.6667	0	0.666667	16.6667	12	7.33333	6.66667	9.66667	6	13	7.33333	13	18.3333	9.33333	14.6667
Virus control	1	25	25	25	25	25	25	25	25	25	25	25	29	29	29	29	29	29	29	29	29	29	29	23	23	23	23	23	23	23	23	23	23	23
	2	29	29	29	29	29	29	29	29	29	29	29	25	25	25	25	25	25	25	25	25	25	25	20	20	20	20	20	20	20	20	20	20	20
	3	23	23	23	23	23	23	23	23	23	23	23	24	24	24	24	24	24	24	24	24	24	24	20	20	20	20	20	20	20	20	20	20	20
		12.8333	12.8333	12.8333	12.8333	12.8333	12.8333	12.8333	12.8333	12.8333	12.8333	12.8333	13	13	13	13	13	13	13	13	13	13	13	10.5	10.5	10.5	10.5	10.5	10.5	10.5	10.5	10.5	10.5	10.5
%Neutralization		<10	Full	<10	<10	Full	Full	<10	Full	<10	Full	<10	<10	<10	Full	<10	Full	<10	Full	<10	Full	Full	<10	<10	Full	Full	Full	Full	<10	Full	<10	<10	Full	<10

## Sheet: CU_Exp9
Dengue 1
Specimen Dilution		BP 34		Mean	BP 31		mean	BP 30		mean	BP 29		mean	BP 28		mean	BP 27		mean	BP 24		mean	BP 16		mean	BP 15		mean	BP 13		Mean	BP 12		Mean	BP 11		Mean	BP 10		mean	BP 1		Mean	BP 35		Mean	BP 39		Mean
Plaque count	1:10	26	30	28	30	33	31.5	29	33	31	14	13	13.5	16	17	16.5	0	0	0	24	15	19.5	14	23	18.5			#DIV/0!	2	0	1	9	6	7.5			#DIV/0!	0	0	0	0	2	1	24	26	25	16	16	16
	1:40	29	26	27.5	25	30	27.5	33	24	28.5	27	31	29	24	36	30	0	0	0	16	25	20.5	21	30	25.5	1	0	0.5	12	13	12.5	14	23	18.5	7	8	7.5	2	0	1	6	8	7	25	33	29	20	31	25.5
	1:160	28	24	26	17	20	18.5	32	29	30.5	29	23	26	33	35	34	3	2	2.5	31	30	30.5	35	29	32	11	10	10.5	23	24	23.5	26	28	27	12	18	15	6	8	7	15	16	15.5	34	27	30.5	18	38	28
	1:640	34	27	30.5	29	33	31	36	33	34.5	28	32	30	28	24	26	10	10	10	19	30	24.5	28	29	28.5	32	26	29	24	26	25	32	21	26.5	24	25	24.5	19	19	19	22	20	21	29	29	29	15	16	15.5
	1:2560	31	28	29.5	33	27	30	36	36	36	36	27	31.5	31	29	30	35	25	30	31	33	32	32	27	29.5	19	17	18	20	22	21	20	20	20	32	30	31	14	18	16	30	27	28.5	33	29	31	34	26	30
	1:10240						#DIV/0!			#DIV/0!			#DIV/0!			#DIV/0!			#DIV/0!			#DIV/0!			#DIV/0!	39	32	35.5			#DIV/0!			#DIV/0!	39	29	34			#DIV/0!			#DIV/0!			#DIV/0!			#DIV/0!
	1:40960						#DIV/0!			#DIV/0!			#DIV/0!			#DIV/0!			#DIV/0!			#DIV/0!			#DIV/0!			#DIV/0!			#DIV/0!			#DIV/0!			#DIV/0!			#DIV/0!			#DIV/0!			#DIV/0!			#DIV/0!
Virus control		39	41	40	39	47	43	45	50	47.5	34	37	35.5	35	44	39.5	42	40	41	42	40	41	37	45	41	41	44	42.5	29	33	31	28	32	30	36	47	41.5	32	35	33.5	32	35	33.5	36	44	40	46	45	45.5
PRNT 50							#DIV/0!			#DIV/0!			#DIV/0!			#DIV/0!			#DIV/0!			#DIV/0!			#DIV/0!			#DIV/0!			#DIV/0!			#DIV/0!			#DIV/0!			#DIV/0!			#DIV/0!			#DIV/0!			#DIV/0!
Dengue 2
Specimen Dilution		BPSV 40		Mean	BPSV 29		mean	BPSV 25		mean	BPSV 19		mean	BPSV 18		mean	BPSV 17		mean	BPSV 16		mean	BPSV 15		mean	BPSV 14		mean	BPSV 13		Mean	BPSV 12		Mean	BPSV 10		Mean	BPSV 2		mean	BPSV 1		Mean	Low		Mean	High		Mean
Plaque count	1:10	24	20	22	.	.	#DIV/0!	0	0	0	0	0	0	0	0	0	0	0	0	0	0	0	0	0	0	1	0	0.5	2	2	2	0	0	0	2	0	1	0	0	0	1	1	1	6	1	3.5	0	0	0
	1:40	26	29	27.5	7	7	7	1	0	0.5	7	3	5	4	6	5	2	3	2.5	6	4	5	4	8	6	9	4	6.5	11	10	10.5	2	1	1.5	10	14	12	0	1	0.5	14	14	14	17	21	19	0	0	0
	1:160	32	35	33.5	22	28	25	14	9	11.5	16	20	18	18	18	18	22	28	25	16	15	15.5	27	31	29	19	18	18.5	15	18	16.5	20	26	23	34	40	37	6	8	7	41	35	38	19	30	24.5	6	6	6
	1:640	32	34	33	33	34	33.5	29	31	30	35	30	32.5	23	30	26.5	39	33	36	36	31	33.5	31	34	32.5	29	35	32	29	30	29.5	31	34	32.5	32	42	37	26	25	25.5	30	25	27.5	34	38	36	0	0	0
	1:2560	39	27	33	33	31	32	33	32	32.5	21	24	22.5	28	24	26	45	38	41.5	49	35	42	32	27	29.5	33	28	30.5	33	25	29	35	28	31.5	34	35	34.5	31	24	27.5	49	40	44.5	44	42	43	0	0	0
	1:10240			#DIV/0!	26	20	23			#DIV/0!			#DIV/0!			#DIV/0!			#DIV/0!			#DIV/0!			#DIV/0!			#DIV/0!			#DIV/0!			#DIV/0!			#DIV/0!			#DIV/0!			#DIV/0!			#DIV/0!			#DIV/0!
	1:40960			#DIV/0!			#DIV/0!			#DIV/0!			#DIV/0!			#DIV/0!			#DIV/0!			#DIV/0!			#DIV/0!			#DIV/0!			#DIV/0!			#DIV/0!			#DIV/0!			#DIV/0!			#DIV/0!			#DIV/0!			#DIV/0!
Virus control		34	40	37	36	42	39	50	37	43.5	40	43	41.5	40	42	41	41	43	42	54	42	48	44	39	41.5	39	34	36.5	37	35	36	50	36	43	34	50	42	36	48	42	36	39	37.5	45	50	47.5	34	43	38.5
PRNT 50
Dengue 3
Specimen Dilution		BPSV 3		Mean	BPSV 51		mean	BPSV 1		mean	BPSV 16		mean	BPSV 24		mean	BPSV 25		mean	BPSV 28		mean	BPSV 29		mean	BPSV 30		mean	BPSV 34		Mean	BPSV 35		Mean	BPSV 39		Mean	BPSV 40		mean	Low		Mean	High		Mean
Plaque count	1:10			#DIV/0!	15	18	16.5			#DIV/0!	22	18	20	21	23	22			#DIV/0!			#DIV/0!			#DIV/0!	38	36	37	30	34	32	40	44	42	27	28	27.5			#DIV/0!	1	4	2.5	0	0	0
	1:40			#DIV/0!	26	25	25.5	30	33	31.5	35	32	33.5	32	30	31			#DIV/0!	35	35	35	24	33	28.5	43	42	42.5	33	40	36.5	37	39	38	26	41	33.5	38	31	34.5	19	22	20.5	2	2	2
	1:160	0	0	0	34	36	35	33	36	34.5	34	35	34.5	32	38	35	0	2	1	31	30	30.5	29	34	31.5	35	46	40.5	46	44	45	37	44	40.5	48	40	44	38	46	42	29	32	30.5	9	14	11.5
	1:640	3	5	4	40	36	38	34	31	32.5	35	24	29.5	34	28	31	9	11	10	40	40	40	46	36	41	36	41	38.5	44	45	44.5	46	32	39	39	40	39.5	39	45	42	25	34	29.5	16	16	16
	1:2560	18	16	17	28	36	32	39	41	40	30	33	31.5	28	26	27	18	26	22	45	40	42.5	34	35	34.5	36	45	40.5	49	36	42.5	42	31	36.5	40	46	43	35	42	38.5	42	40	41	24	17	20.5
	1:10240	27	29	28			#DIV/0!	34	43	38.5			#DIV/0!			#DIV/0!	26	25	25.5	42	39	40.5	40	35	37.5			#DIV/0!			#DIV/0!			#DIV/0!			#DIV/0!	36	41	38.5			#DIV/0!			#DIV/0!
	1:40960			#DIV/0!			#DIV/0!			#DIV/0!			#DIV/0!			#DIV/0!	31	30	30.5			#DIV/0!			#DIV/0!			#DIV/0!			#DIV/0!			#DIV/0!			#DIV/0!			#DIV/0!			#DIV/0!			#DIV/0!
Virus control		38	37	37.5	40	46	43	41	44	42.5	46	45	45.5	42	43	42.5	26	33	29.5	46	46	46	50	49	49.5	50	58	54	43	49	46	50	50	50	50	48	49	50	42	46	42	32	37	32	42	37
PRNT 50				#DIV/0!			#DIV/0!			#DIV/0!			#DIV/0!			#DIV/0!			#DIV/0!			#DIV/0!			#DIV/0!			#DIV/0!			#DIV/0!			#DIV/0!			#DIV/0!			#DIV/0!			#DIV/0!			#DIV/0!
Dengue 4
Specimen Dilution		BPSV 21		Mean	BPSV 16		mean	BPSV 29		mean	BPSV 30		mean	BPSV 35		mean	BPSV 40		mean	Low		mean	High		mean
Plaque count	1:10	5	4	4.5	40	37	38.5	28	33	30.5	36	33	34.5	38	31	34.5	.	.	#DIV/0!	22	20	21	7	12	9.5
	1:40	20	14	17	44	44	44	32	31	31.5	35	38	36.5	34	36	35	30	26	28	27	32	29.5	18	14	16
	1:160	25	28	26.5	47	37	42	45	47	46	40	42	41	45	40	42.5	37	35	36	39	39	39	31	26	28.5
	1:640	40	34	37	40	37	38.5	45	45	45	49	40	44.5	35	40	37.5	36	37	36.5	35	41	38	31	37	34
	1:2560	40	40	40	41	39	40	46	47	46.5	43	40	41.5	40	42	41	57	52	54.5	38	47	42.5	36	34	35
	1:10240			#DIV/0!			#DIV/0!			#DIV/0!			#DIV/0!			#DIV/0!	41	44	42.5			#DIV/0!			#DIV/0!
	1:40960			#DIV/0!			#DIV/0!			#DIV/0!			#DIV/0!			#DIV/0!			#DIV/0!			#DIV/0!			#DIV/0!
Virus control		44	47	45.5	45	44	44.5	42	44	43	42	48	45	32	40	36	41	50	45.5	39	47	43	48	52	50
PRNT 50				#DIV/0!			#DIV/0!			#DIV/0!			#DIV/0!			#DIV/0!			#DIV/0!			#DIV/0!			#DIV/0!
[truncated: 9 more columns]

## Sheet: CU_Exp10
Dengue 1
Specimen Dilution		BP 44		Mean	BP 49		mean	BP 51		mean	BP 50		mean	BP 53		mean	PT 5		mean	PT 7		mean	PT10		mean	PT29		mean	Low		Mean	High		Mean
Plaque count	1:10	0	3	1.5	.	.	#DIV/0!	0	0	0	.	.	#DIV/0!	5	2	3.5	34	35	34.5	33	36	34.5	43	34	38.5	.	.	#DIV/0!	1	6	3.5	0	0	0
	1:40	7	5	6	.	.	#DIV/0!	0	0	0	3	4	3.5	23	25	24	35	34	34.5	33	33	33	37	39	38	26	18	22	27	22	24.5	4	1	2.5
	1:160	25	18	21.5	0	0	0	4	2	3	29	28	28.5	35	29	32	39	42	40.5	37	40	38.5	33	25	29	34	37	35.5	46	46	46	8	9	8.5
	1:640	33	36	34.5	6	4	5	28	37	32.5	37	33	35	36	41	38.5	54	59	56.5	37	40	38.5	39	45	42	42	44	43	40	43	41.5	26	22	24
	1:2560	48	49	48.5	33	30	31.5	59	49	54	39	48	43.5	44	42	43	59	55	57	43	39	41	37	42	39.5	49	50	49.5	42	43	42.5	29	21	25
	1:10240	.			44	37	40.5	44	45	44.5	41	43	42			#DIV/0!			#DIV/0!			#DIV/0!			#DIV/0!	40	46	43			#DIV/0!			#DIV/0!
	1:40960	.			36	42	39			#DIV/0!			#DIV/0!			#DIV/0!			#DIV/0!			#DIV/0!			#DIV/0!			#DIV/0!			#DIV/0!			#DIV/0!
Virus control		46	50	48	46	50	48	44	45	44.5	40	46	43	44	50	47	49	48	48.5	45	48	46.5	47		47	39	48	43.5	44	46	45	48	42	45
PRNT 50							#DIV/0!			#DIV/0!			#DIV/0!			#DIV/0!			#DIV/0!			#DIV/0!			#DIV/0!			#DIV/0!			#DIV/0!			#DIV/0!
Dengue 2
Specimen Dilution		BP48		Mean	BP49		mean	BP51		mean	BP56		mean	BP57		mean	PT7		mean	PT21		mean	PT29		mean	Low		Mean	High		Mean
Plaque count	1:10			#DIV/0!			#DIV/0!	0	0	0	1	0	0.5	0	0	0	24	19	21.5	19	22	20.5			#DIV/0!	0	0	0	0	0	0
	1:40			#DIV/0!			#DIV/0!	0	0	0	10	16	13	3	9	6	33	29	31	32	33	32.5	29	20	24.5	0	0	0	0	0	0
	1:160	31	32	31.5	0	0	0	4	8	6	25	27	26	12	16	14	25	32	28.5	37	36	36.5	27	32	29.5	32	30	31	11	9	10
	1:640	26	30	28	3	8	5.5	18	17	17.5	26	26	26	29	23	26	27	35	31	37	30	33.5	37	28	32.5	30	33	31.5	14	17	15.5
	1:2560	33	35	34	17	25	21	25	30	27.5	34	33	33.5	24	30	27	26	31	28.5	30	31	30.5	31	29	30	35	30	32.5	21	21	21
	1:10240	35	35	35	36	38	37			#DIV/0!			#DIV/0!			#DIV/0!			#DIV/0!			#DIV/0!	35	30	32.5			#DIV/0!			#DIV/0!
	1:40960	35	38	36.5	41	38	39.5			#DIV/0!			#DIV/0!			#DIV/0!			#DIV/0!			#DIV/0!			#DIV/0!			#DIV/0!			#DIV/0!
Virus control		34	36	35	41	43	42	30	33	31.5	38	38	38	30	33	31.5	35	32	33.5	37	35	36	38	42	40	30	30	30	43	39	41
PRNT 50				#DIV/0!			#DIV/0!			#DIV/0!			#DIV/0!			#DIV/0!			#DIV/0!			#DIV/0!			#DIV/0!			#DIV/0!			#DIV/0!
Dengue 3
Specimen Dilution		PT29		Mean	BP41		mean	BP46		mean	BP48		mean	BP49		mean	BP50		mean	BP53		mean	BP55		mean	BP56		mean	BP57		Mean	BP58		Mean	BP59		Mean	BP51		mean	PT5		Mean	PT7		Mean	Low		Mean
Plaque count	1:10	.	.	#DIV/0!	42	46	44	44	46	45	.	.	#DIV/0!	.	.	#DIV/0!	.	.	#DIV/0!	1	0	0.5	28	29	28.5	27	33	30	0	0	0	0	0	0	49	43	46	0	0	0	27	30	28.5	29	36	32.5	2	3	2.5
	1:40	38	33	35.5	36	35	35.5	37	41	39	30	35	32.5	.	.	#DIV/0!	13	15	14	22	25	23.5	21	30	25.5	32	35	33.5	0	0	0	1	3	2	42	48	45	0	1	0.5	34	37	35.5	32	37	34.5	26	23	24.5
	1:160	39	42	40.5	48	44	46	44	45	44.5	30	36	33	2	0	1	31	31	31	28	31	29.5	38	35	36.5	42	43	42.5	1	1	1	19	23	21	50	48	49	11	10	10.5	38	44	41	41	43	42	37	43	40
	1:640	44	46	45	56	52	54	23	31	27	42	39	40.5	13	13	13	38	44	41	48	49	48.5	47	43	45	41	46	43.5	20	25	22.5	28	27	27.5	44	46	45	38	41	39.5	31	31	31	45	44	44.5	41	45	43
	1:2560	41	44	42.5	43	41	42	37	34	35.5	47	43	45	33	34	33.5	45	40	42.5	42	37	39.5	44	41	42.5	40	41	40.5	30	36	33	34	44	39	49	40	44.5	27	29	28	46	43	44.5	42	43	42.5	45	44	44.5
	1:10240	49	46	47.5			#DIV/0!			#DIV/0!	50	47	48.5	56	46	51	31	33	32			#DIV/0!			#DIV/0!			#DIV/0!			#DIV/0!			#DIV/0!			#DIV/0!			#DIV/0!			#DIV/0!			#DIV/0!			#DIV/0!
	1:40960	.	.	#DIV/0!			#DIV/0!			#DIV/0!			#DIV/0!	47	44	45.5			#DIV/0!			#DIV/0!			#DIV/0!			#DIV/0!			#DIV/0!			#DIV/0!			#DIV/0!			#DIV/0!			#DIV/0!			#DIV/0!			#DIV/0!
Virus control		49	50	49.5	48	49	48.5	43	44	43.5	47	49	48	47	44	45.5	49	46	47.5	49	43	46	39	41	40	48	44	46	42	45	43.5	43	43	43	41	41	41	46	42	44	48	48	48	48	48	48	43	44	43.5
PRNT 50				#DIV/0!			#DIV/0!			#DIV/0!			#DIV/0!			#DIV/0!			#DIV/0!			#DIV/0!			#DIV/0!			#DIV/0!			#DIV/0!			#DIV/0!			#DIV/0!			#DIV/0!			#DIV/0!			#DIV/0!			#DIV/0!
Dengue 4
Specimen Dilution		BP49		Mean	BP54		mean	BP55		mean	PT5		mean	PT7		mean	PT10		mean	PT21		mean	PT29		mean	Low		Mean	High		Mean
Plaque count	1:10			#DIV/0!	37	35	36	24	24	24	33	41	37	39	42	40.5	17	17	17	0	0	0			#DIV/0!	22	25	23.5	18	16	17
	1:40	6	10	8	38	33	35.5	37	36	36.5	36	42	39	33	35	34	32	34	33	9	6	7.5	44	51	47.5	42	50	46	26	20	23
	1:160	16	19	17.5	36	35	35.5	42	44	43	43	38	40.5	28	34	31	46	49	47.5	43	36	39.5	52	50	51	49	54	51.5	42	42	42
	1:640	30	27	28.5	43	41	42	51	43	47	44	39	41.5	42	45	43.5	56	45	50.5	41	41	41	54	48	51	56	60	58	53	42	47.5
	1:2560	41	44	42.5	34	38	36	45	55	50	39	45	42	39	42	40.5	53	55	54	52	49	50.5	56	51	53.5	44	42	43	38	51	44.5
	1:10240	42	45	43.5			#DIV/0!			#DIV/0!			#DIV/0!			#DIV/0!			#DIV/0!			#DIV/0!	44	41	42.5			#DIV/0!			#DIV/0!
	1:40960			#DIV/0!			#DIV/0!			#DIV/0!			#DIV/0!			#DIV/0!			#DIV/0!			#DIV/0!			#DIV/0!			#DIV/0!			#DIV/0!
Virus control		48	42	45	43	48	45.5	45	59	52	48	41	44.5	46	43	44.5	60	61	60.5	50	47	48.5	48	57	52.5	50	46	48	56	49	52.5
PRNT 50				#DIV/0!			#DIV/0!	\		#DIV/0!			#DIV/0!			#DIV/0!			#DIV/0!			#DIV/0!			#DIV/0!			#DIV/0!			#DIV/0!
[truncated: 3 more columns]

## Sheet: CU_Exp11
Dengue 1
Specimen Dilution		PT31			PT45			PT50			PT11			Low			High
Plaque count	1:10	0	0	0	30	30	30	39	45	42	.	.	.	2	2	2	2	3	2.5
	1:40	9	16	12.5	39	43	41	40	42	41	1	0	0.5	15	19	17	23	24	23.5
	1:160	30	34	32	36	47	41.5	44	41	42.5	16	18	17	32	26	29	37	46	41.5
	1:640	40	42	41	44	44	44	53	53	53	27	32	29.5	41	42	41.5	41	42	41.5
	1:2560	43	42	42.5	37	45	41	43	46	44.5	33	35	34	44	36	40	44	44	44
	1:10240										32	31	31.5
	1:40960
Virus control		47	47	47	46	45	45.5	52	54	53	43	44	43.5	43	44	43.5	43	44	43.5
PRNT 50
Dengue 2
Specimen Dilution		PTSV 31		Mean	PTSV 41		mean	PTSV 23		mean	Low		Mean	High		Mean
Plaque count	1:10	21	17	19	9	9	9			#DIV/0!	0	0	0	0	0	0
	1:40	22	30	26	20	20	20	19	19	19	0	0	0	0	0	0
	1:160	21	22	21.5	27	22	24.5	22	27	24.5	32	30	31	11	9	10
	1:640	38	37	37.5	24	37	30.5	19	28	23.5	30	33	31.5	14	17	15.5
	1:2560	31	30	30.5	22	25	23.5	27	28	27.5	35	30	32.5	21	21	21
	1:10240			#DIV/0!			#DIV/0!	24	28	26			#DIV/0!			#DIV/0!
	1:40960			#DIV/0!			#DIV/0!			#DIV/0!			#DIV/0!			#DIV/0!
Virus control		49	39	44	31	28	29.5	35	40	37.5	30	30	30	43	39	41
PRNT 50				#DIV/0!			#DIV/0!			#DIV/0!			#DIV/0!			#DIV/0!
Dengue 3
Specimen Dilution		BP5			BP11			BP28			BP30			BP40			PT2			PT31			PT34			Low			High
Plaque count	1:10	7	4	5.5	.	.	.	41	37	39	41	39	40	37	30	33.5	0	0	0	24	22	23	23	24	23.5	0	0	0	0	0	0
	1:40	29	35	32	33	36	34.5	45	52	48.5	48	38	43	39	38	38.5	1	0	0.5	34	42	38	29	29	29	0	1	0.5	3	5	4
	1:160	46	48	47	34	35	34.5	34	48	41	43	42	42.5	43	50	46.5	16	18	17	46	45	45.5	31	40	35.5	19	14	16.5	22	30	26
	1:640	48	49	48.5	31	35	33	42	42	42	41	48	44.5	43	52	47.5	41	38	39.5	50	47	48.5	43	39	41	43	39	41	31	43	37
	1:2560	55	46	50.5	44	41	42.5	48	50	49	51	52	51.5	37	38	37.5	45	41	43	44	48	46	40	38	39	49	41	45	50	40	45
	1:10240				46	38	42
	1:40960
Virus control		47	50	48.5	43	54	48.5	50	47	48.5	37	49	43	40	46	43	50	47	48.5	50	47	48.5	50	47	48.5	50	47	48.5	50	40	45
PRNT 50
Dengue 4
Specimen Dilution		PTSV 3		Mean	PTSV 26		mean	PTSV 30		mean	PTSV 31		mean	PTSV 36		mean	PTSV 37		mean	PTSV 39		mean	PTSV 41		mean	PTSV 50		Mean	Low		Mean	High		Mean
Plaque count	1:10	6	13	9.5	15	14	14.5	8	5	6.5	40	36	38	44	50	47	48	50	49	17	23	20	23	37	30	22	0	11	24	24	24	4	4	4
	1:40	19	20	19.5	22	24	23	13	20	16.5	33	43	38	38	41	39.5	41	39	40	27	34	30.5	29	33	31	23	43	33	28	28	28	16	17	16.5
	1:160	21	29	25	16	23	19.5	27	28	27.5	35	43	39	39	38	38.5	53	44	48.5	48	38	43	37	43	40	40	42	41	41	41	41	31	33	32
	1:640	35	39	37	40	32	36	42	34	38	37	44	40.5	40	42	41	43	44	43.5	50	46	48	40	42	41	43	36	39.5	44	42	43	37	36	36.5
	1:2560	37	40	38.5	38	38	38	38	38	38	37	29	33	37	31	34	43	35	39			#DIV/0!	37	32	34.5			#DIV/0!	39	45	42	47	46	46.5
	1:10240			#DIV/0!			#DIV/0!			#DIV/0!			#DIV/0!			#DIV/0!			#DIV/0!			#DIV/0!			#DIV/0!			#DIV/0!			#DIV/0!			#DIV/0!
	1:40960			#DIV/0!			#DIV/0!			#DIV/0!			#DIV/0!			#DIV/0!			#DIV/0!			#DIV/0!			#DIV/0!			#DIV/0!			#DIV/0!			#DIV/0!
Virus control		42	38	40	35	42	38.5	42	42	42	38	40	39	48	48	48	47	47	47	46	34	40	45	47	46	38	34	36	50	50	50	48	48	48
PRNT 50

## Sheet: CU_Exp1
Dengue 1
Specimen Dilution		BPSV 1			BPSV 10			BPSV 12			BPSV 13			BPSV 14			BPSV 15			BPSV 17			BPSV 18			BPSV 19			BPSV 2
Plaque count	1:10	1	0	0.5	0	0	0	0	0	0	2	2	2	0	0	0	0	0	0	0	0	0	0	0	0	0	0	0	0	0	0
	1:40	2	2	2	0	0	0	4	3	3.5	4	4	4	2	0	1	0	0	0	2	0	1	0	0	0	0	0	0	0	0	0
	1:160	8	8	8	0	0	0	8	16	12	5	5	5	3	9	6	0	0	0	4	6	5	1	0	0.5	2	0	1	0	0	0
	1:640	11	12	11.5	2	3	2.5	11	7	9	12	15	13.5	8	6	7	3	2	2.5	14	10	12	6	8	7	10	1	5.5	12	17	14.5
	1:2560	9	11	10	0	4	2	15	12	13.5	9	10	9.5	10	10	10	9	5	7	13	8	10.5	13	14	13.5	15	7	11	14	11	12.5
Virus control		12	11	11.5	10	13	11.5	19	13	16	9	16	12.5	17	23	20	19	24	21.5	21	24	22.5	25	23	24	18	25	21.5	20	28	24
PRNT 50			1:10	R		1:10	R		1:10	R		1:10	R		1:10	R		1:10	R		1:10	R		1:10	R		1:10	R		1:10	R
Dengue 2
Specimen Dilution		BPSV 1			BPSV 10			BPSV 12			BPSV 13			BPSV 14			BPSV 15			BPSV 17			BPSV 18			BPSV 19			BPSV 2
Plaque count	1:10	0	0	0	0	0	0	0	0	0	0	0	0	0	0	0	0	0	0	0	0	0	0	0	0	0	0	0	0	0	0
	1:40	0	0	0	0	0	0	0	0	0	2	7	4.5	3	1	2	0	0	0	1	0	0.5	0	0	0	0	0	0	0	0	0
	1:160	2	3	2.5	1	1	1	3	1	2	2	1	1.5	2	6	4	1	0	0.5	0	0	0	0	0	0	2	2	2	1	0	0.5
	1:640	8	7	7.5	6	8	7	7	5	6	15	13	14	8	10	9	5	5	5	3	4	3.5	9	9	9	7	11	9	6	4	5
	1:2560	3	4	3.5	5	6	5.5	13	13	13	4	4	4	10	14	12	8	11	9.5	7	7	7	3	4	3.5	3	5	4	7	8	7.5
Virus control		12	16	14	14	11	12.5	10	11	10.5	12	9	10.5	8	14	11	0	0	0	13	10	11.5	16	14	15	20	18	19	0	14	7
PRNT 50			1:10	R		1:10	R		1:10	R		1:10	R		1:10	R		1:10	R		1:10	R		1:10	R		1:10	R		1:10	R
Dengue 3
Specimen Dilution		BPSV 1			BPSV 10			BPSV 12			BPSV 13			BPSV 14			BPSV 15			BPSV 17			BPSV 18			BPSV 19			BPSV 2
Plaque count	1:10	0	0	0	0	0	0	5	2	3.5	6	2	4	0	1	0.5	1	1	1	1	2	1.5	0	0	0	0	0	0	0	0	0
	1:40	5	1	3	0	1	0.5	13	12	12.5	9	8	8.5	1	0	0.5	0	1	0.5	7	11	9	2	1	1.5	0	0	0	0	0	0
	1:160	20	11	15.5	10	4	7	14	14	14	10	12	11	4	5	4.5	1	1	1	13	10	11.5	26	28	27	4	4	4	0	0	0
	1:640	19	19	19	12	13	12.5	19	14	16.5	18	14	16	17	15	16	15	14	14.5	14	20	17	29	27	28	13	13	13	9	7	8
	1:2560	24	30	27	24	24	24	22	20	21	21	15	18	19	20	19.5	18	18	18	16	21	18.5	18	13	15.5	22	20	21	6	5	5.5
Virus control		32	26	29	30	35	32.5	29	23	26	25	24	24.5	37	26	31.5	29	27	28	34	28	31	36	32	34	38	38	38	29	37	33
PRNT 50				243			882			134			220			1050			1115			614			137			1678			1221
Dengue 4
Specimen Dilution		BPSV 1			BPSV 10			BPSV 12			BPSV 13			BPSV 14			BPSV 15			BPSV 17			BPSV 18			BPSV 19			BPSV 2
Plaque count	1:10	1	1	1	7	7	7	18	19	18.5	0	0	0	0	0	0	0	0	0	13	9	11	8	7	7.5	0	0	0	2	1	1.5
	1:40	12	8	10	20	26	23	33	21	27	5	8	6.5	1	0	0.5	3	4	3.5	26	17	21.5	14	20	17	1	2	1.5	14	15	14.5
	1:160	20	24	22	34	35	34.5	32	31	31.5	20	24	22	17	21	19	8	11	9.5	25	36	30.5	25	27	26	14	14	14	23	21	22
	1:640	35	38	36.5	38	39	38.5	32	41	36.5	31	40	35.5	38	37	37.5	27	30	28.5	36	45	40.5	28	28	28	31	29	30	31	37	34
	1:2560	35	39	37	41	34	37.5	34	45	39.5	40	41	40.5	36	32	34	30	32	31	40	41	40.5	34	29	31.5	37	32	34.5	40	33	36.5
Virus control		41	45	43	39	41	40	35	47	41	44	41	42.5	41	44	42.5	40	40	40	46	39	42.5	37	48	42.5	48	45	46.5	48	45	46.5
PRNT 50				172			35			14			174			204			447			39			135			520			216

## Sheet: CU_Exp2
Dengue 1
Specimen Dilution		BPSV 20			BPSV 21			BPSV 22			BPSV 23			BPSV 25			BPSV 26			BPSV 27			BPSV 3			BPSV 31			BPSV 32
Plaque count	1:10	0	0	0	1	4	2.5	16	12	14	0	0	0	0	0	0	0	0	0	0	0	0	0	0	0	14	15	14.5	0	0	0
	1:40	1	1	1	5	5	5	20	14	17	0	0	0	0	0	0	3	1	2	0	0	0	0	0	0	13	10	11.5	0	0	0
	1:160	8	11	9.5	11	11	11	12	16	14	8	8	8	3	1	2	6	6	6	0	0	0	1	0	0.5	22	21	21.5	0	0	0
	1:640	20	20	20	15	14	14.5	17	16	16.5	21	19	20	3	4	3.5	12	12	12	9	6	7.5	3	3	3	14	18	16	2	0	1
	1:2560	12	22	17	11	16	13.5	16	18	17	15	9	12	18	10	14	14	14	14	21	12	16.5	20	20	20	18	16	17	17	14	15.5
Virus control		23	27	25	27	24	25.5	27	23	25	22	20	21	21	20	20.5	23	30	26.5	18	14	16	22	20	21	12	14	13	24	19	21.5
PRNT 50				243			345			<10			203			1554			1361			668			1043			>10			1774
Dengue 2
Specimen Dilution		BPSV 20			BPSV 21			BPSV 22			BPSV 23			BPSV 25			BPSV 26			BPSV 27			BPSV 3			BPSV 31			BPSV 32
Plaque count	1:10	0	0	0	0	0	0	0	0	0	0	0	0	0	0	0	0	0	0	0	0	0	0	0	0	22	20	21	0	0	0
	1:40	0	0	0	13	14	13.5	5	3	4	2	6	4	0	0	0	0	0	0	0	0	0	0	0	0	20	18	19	0	0	0
	1:160	2	3	2.5	19	36	27.5	22	24	23	17	18	17.5	0	0	0	14	14	14	8	9	8.5	0	0	0	38	44	41	2	0	1
	1:640	0	0	0	28	34	31	26	34	30	34	26	30	0	0	0	38	38	38	15	17	16	7	8	7.5	42	50	46	16	13	14.5
	1:2560	34	37	35.5	29	27	28	28	20	24	34	30	32	3	3	3	35	32	33.5	33	33	33	35	30	32.5	39	29	34	23	25	24
Virus control		26	28	27	28	28	28	26	25	25.5	23	29	26	31	34	32.5	33	39	36	30	41	35.5	36	34	35	30	29	29.5	24	31	27.5
PRNT 50				527			42			73			105			>2560			183			543			1041			>10			718
Dengue 3
Specimen Dilution		BPSV 20			BPSV 21			BPSV 22			BPSV 23			BPSV 25			BPSV 26			BPSV 27			BPSV 3			BPSV 31			BPSV 32
Plaque count	1:10	0	0	0	0	0	0	10	17	13.5	0	0	0	0	0	0	0	0	0	0	0	0	0	0	0	11	17	14	0	0	0
	1:40	0	0	0	0	0	0	14	18	16	6	5	5.5	0	0	0	1	0	0.5	0	0	0	0	0	0	14	17	15.5	0	0	0
	1:160	15	10	12.5	5	8	6.5	13	10	11.5	10	13	11.5	0	0	0	9	5	7	0	0	0	0	0	0	21	18	19.5	0	0	0
	1:640	20	14	17	12	10	11	28	20	24	9	11	10	0	1	0.5	16	17	16.5	8	10	9	3	1	2	16	20	18	1	1	1
	1:2560	16	17	16.5	18	15	16.5	13	12	12.5	14	15	14.5	7	6	6.5	26	27	26.5	21	20	20.5	5	5	5	20	20	20	11	13	12
Virus control		31	23	27	26	27	26.5	26	23	24.5	20	28	24	24	25	24.5	28	20	24	25	33	29	28	22	25	21	22	21.5	22	20	21
PRNT 50				311			1082			<10			585			>2560			341			1311			>2560			<10			2234
Dengue 4
Specimen Dilution		BPSV 20			BPSV 21			BPSV 22			BPSV 23			BPSV 25			BPSV 26			BPSV 27			BPSV 3			BPSV 31			BPSV 32
Plaque count	1:10	0	0	0	22	23	22.5	41	45	43	15	13	14	0	0	0	6	8	7	0	0	0	0	0	0	8	8	8	0	0	0
	1:40	1	0	0.5	31	39	35	45	46	45.5	23	32	27.5	4	3	3.5	18	19	18.5	3	3	3	0	1	0.5	20	30	25	0	0	0
	1:160	16	17	16.5	47	38	42.5	46	48	47	33	33	33	13	18	15.5	38	29	33.5	12	7	9.5	19	19	19	39	35	37	1	2	1.5
	1:640	26	29	27.5	47	51	49	53	51	52	46	46	46	26	26	26	47	33	40	37	38	37.5	38	32	35	50	44	47	13	19	16
	1:2560	37	36	36.5	43	49	46	45	46	45.5	44	46	45	32	32	32	44	38	41	44	40	42	43	44	43.5	44	46	45	35	37	36
Virus control		55	45	50	50	56	53	50	56	53	50	41	45.5	46	44	45	42	43	42.5	47	45	46	54	51	52.5	45	46	45.5	50	40	45
PRNT 50				608			16			<10			29			553			50			325			410			38			1010

## Sheet: CU_Exp3
Dengue 1
Specimen Dilution		BPSV 33			BPSV 36			BPSV 37			BPSV 38			BPSV 4			BPSV 42			BPSV 43			BPSV 44			BPSV 45			BPSV 47
Plaque count	1:10	32	23	27.5	0	1	0.5	5	6	5.5	0	0	0	13	6	9.5	5	6	5.5	8	6	7	8	7	7.5	0	0	0	0	0	0
	1:40	33	35	34	14	15	14.5	27	20	23.5	0	1	0.5	22	18	20	18	29	23.5	0	15	7.5	14	16	15	3	2	2.5	0	0	0
	1:160	48	45	46.5	30	31	30.5	26	25	25.5	18	12	15	33	30	31.5	36	40	38	24	27	25.5	0	0	0	4	7	5.5	10	10	10
	1:640	43	36	39.5	37	34	35.5	24	30	27	31	35	33	31	33	32	38	40	39	33	30	31.5	0	0	0	24	23	23.5	25	22	23.5
	1:2560	40	38	39	38	31	34.5	32	33	32.5	32	34	33	26	32	29	32	34	33	29	33	31	6	4	5	22	40	31	29	28	28.5
Virus control		46	49	47.5	46	49	47.5	50	48	49	47	47	47	42	47	44.5	48	49	48.5	42	49	45.5	10	10	10	41	46	43.5	42	50	46
PRNT 50				<10			130			248			518			67			61			176		1:10	R			787			955
Dengue 2
Specimen Dilution		BPSV 33			BPSV 36			BPSV 37			BPSV 38			BPSV 4			BPSV 42			BPSV 43			BPSV 44			BPSV 45			BPSV 47
Plaque count	1:10	28	23	25.5	0	0	0	2	1	1.5	0	0	0	0	0	0	0	0	0	9	6	7.5	0	0	0	0	0	0	0	0	0
	1:40	37	36	36.5	10	10	10	12	12	12	0	0	0	0	1	0.5	0	0	0	19	12	15.5	0	0	0	6	0	3	6	10	8
	1:160	40	43	41.5	29	29	29	29	26	27.5	18	15	16.5	8	9	8.5	3	0	1.5	27	23	25	6	7	6.5	10	14	12	18	20	19
	1:640	49	47	48	39	34	36.5	37	40	38.5	31	38	34.5	32	38	35	18	22	20	34	37	35.5	23	25	24	29	29	29	39	34	36.5
	1:2560	34	31	32.5	40	46	43	33	32	32.5	41	42	41.5	42	42	42	33	33	33	31	39	35	33	31	32	45	43	44	41	40	40.5
Virus control		48	49	48.5	38	44	41	46	46	46	40	49	44.5	42	50	46	43	42	42.5	42	40	41	47	43	45	49	48	48.5	41	47	44
PRNT 50				<10			103			121			299			395			905			75			820			420			198
Dengue 3
Specimen Dilution		BPSV 33			BPSV 36			BPSV 37			BPSV 38			BPSV 4			BPSV 42			BPSV 43			BPSV 44			BPSV 45			BPSV 47
Plaque count	1:10	0	0	0	0	0	0	0	0	0	0	0	0	15	12	13.5	5	5	5	3	8	5.5	0	0	0	0	0	0	0	1	0.5
	1:40	0	0	0	0	0	0	0	0	0	1	1	1	19	19	19	13	14	13.5	20	19	19.5	0	0	0	3	1	2	1	1	1
	1:160	8	8	8	4	0	2	18	15	16.5	9	5	7	21	23	22	21	20	20.5	20	24	22	2	5	3.5	6	9	7.5	2	1	1.5
	1:640	15	16	15.5	18	16	17	31	38	34.5	18	13	15.5	23	25	24	28	22	25	29	34	31.5	12	12	12	18	20	19	17	12	14.5
	1:2560	30	38	34	39	38	38.5	41	42	41.5	27	20	23.5	28	22	25	25	20	22.5	29	27	28	36	30	33	22	22	22	21	25	23
Virus control		28	31	29.5	23	29	26	40	49	44.5	27	32	29.5	40	47	43.5	20	26	23	38	34	36	28	31	29.5	28	28	28	39	44	41.5
PRNT 50				506			474			299			603			271			29			59			820			452			1860
Dengue 4
Specimen Dilution		BPSV 33			BPSV 36			BPSV 37			BPSV 38			BPSV 4			BPSV 42			BPSV 43			BPSV 44			BPSV 45			BPSV 47
Plaque count	1:10	1	7	4	8	3	5.5	10	10	10	0	0	0	10	5	7.5	24	13	18.5	27	20	23.5	7	1	4	3	0	1.5	12	11	11.5
	1:40	37	47	42	12	14	13	17	25	21	4	2	3	22	29	25.5	23	25	24	32	0	16	6	4	5	9	7	8	34	24	29
	1:160	32	28	30	25	28	26.5	18	23	20.5	10	9	9.5	21	25	23	23	28	25.5	31	28	29.5	12	20	16	33	13	23	33	24	28.5
	1:640	39	30	34.5	29	28	28.5	39	40	39.5	14	23	18.5	33	39	36	41	45	43	37	29	33	21	32	26.5	31	32	31.5	43	41	42
	1:2560	29	30	29.5	20	22	21	45	40	42.5	37	29	33	32	27	29.5	38	34	36	23	20	21.5	17	19	18	46	50	48	47	44	45.5
Virus control		50	43	46.5	39	40	39.5	42	48	45	42	48	45	47	50	48.5	50	49	49.5	38	39	38.5	40	40	40	34	50	42	47	46	46.5
PRNT 50				37			104			73			833			77			45			<10			286			169			39

## Sheet: CU_Exp4
	Dengue 1
	Specimen Dilution		BPSV 48		Mean	BPSV 49		mean	BPSV 5		mean	BPSV 50		mean	BPSV 51		mean	BPSV 53		mean	BPSV 55		mean	BPSV 56		mean	BPSV 57		mean	BPSV 58		Mean
	Plaque count	1:10	0	0	0	0	0	0	0	0	0	0	0	0	0	0	0	1	0	0.5	U	U	#DIV/0!	8	9	8.5	0	0	0	0	0	0
		1:40	0	0	0	U	U	#DIV/0!	1	0	0.5	0	0	0	0	0	0	5	4	4.5	0	0	0	U	U	#DIV/0!	4	0	2	U	U	#DIV/0!
		1:160	8	8	8	U	U	#DIV/0!	8	7	7.5	U	U	#DIV/0!	0	0	0	U	U	#DIV/0!	1	2	1.5	U	U	#DIV/0!	12	15	13.5	8	9	8.5
		1:640	25	21	23	0	0	0	U	U	#DIV/0!	4	4	4	10	9	9.5	U	U	#DIV/0!	U	U	#DIV/0!	22	17	19.5	21	17	19	11	6	8.5
		1:2560	14	21	17.5	U	U	#DIV/0!	U	U	#DIV/0!	7	15	11	13	17	15	U	U	#DIV/0!	12	11	11.5	30	30	30	28	27	27.5	18	21	19.5
	Virus control		23	23	23	23	24	23.5	31	30	30.5	26	24	25	24	26	25	27	24	25.5	33	23	28	38	32	35	41	41	41	34	33	33.5
	PRNT 50
	Dengue 2
	Specimen Dilution		BPSV 48		Mean	BPSV 49		mean	BPSV 5		mean	BPSV 50		mean	BPSV 51		mean	BPSV 53		mean	BPSV 55		mean	BPSV 56		mean	BPSV 57		mean	BPSV 58		Mean
	Plaque count	1:10	0	0	0	0	0	0	8	13	10.5	0	0	0	0	0	0	0	0	0	0	0	0	U	U	#DIV/0!	0	0	0	U	U	#DIV/0!
		1:40	0	0	0	0	0	0	27	21	24	0	0	0	U	U	#DIV/0!	2	1	1.5	U	U	#DIV/0!	3	1	2	5	5	5	0	0	0
		1:160	U	U	#DIV/0!	0	0	0	22	28	25	1	0	0.5	U	U	#DIV/0!	12	10	11	8	11	9.5	U	U	#DIV/0!	U	U	#DIV/0!	0	1	0.5
		1:640	U	U	#DIV/0!	U	U	#DIV/0!	U	U	#DIV/0!	5	5	5	16	13	14.5	U	U	#DIV/0!	36	25	30.5	40	33	36.5	U	U	#DIV/0!	9	11	10
		1:2560	U	U	#DIV/0!	U	U	#DIV/0!	27	27	27	16	16	16	U	U	#DIV/0!	U	U	#DIV/0!	25	15	20	24	18	21	U	U	#DIV/0!	23	20	21.5
	Virus control		28	30	29	30	30	30	40	33	36.5	33	29	31	33	36	34.5	39	34	36.5	35	27	31	37	30	33.5	33	40	36.5	35	35	35
	PRNT 50
	Dengue 3
	Specimen Dilution		BPSV 48		Mean	BPSV 49		mean	BPSV 5		mean	BPSV 50		mean	BPSV 51		mean	BPSV 53		mean	BPSV 55		mean	BPSV 56		mean	BPSV 57		mean	BPSV 58		Mean
	Plaque count	1:10	0	0	0	0	0	0	U	U	#DIV/0!	0	0	0	U	U	#DIV/0!	U	U	#DIV/0!	0	0	0	U	U	#DIV/0!	U	U	#DIV/0!	U	U	#DIV/0!
		1:40	0	0	0	0	0	0	2	1	1.5	U	U	#DIV/0!	U	U	#DIV/0!	1	2	1.5	0	1	0.5	9	3	6	U	U	#DIV/0!	U	U	#DIV/0!
		1:160	U	U	#DIV/0!	0	0	0	U	U	#DIV/0!	1	0	0.5	1	0	0.5	U	U	#DIV/0!	U	U	#DIV/0!	11	5	8	U	U	#DIV/0!	2	7	4.5
		1:640	2	5	3.5	3	3	3	U	U	#DIV/0!	U	U	#DIV/0!	2	2	2	10	9	9.5	16	7	11.5	13	7	10	3	4	3.5	6	5	5.5
		1:2560	9	10	9.5	1	3	2	U	U	#DIV/0!	U	U	#DIV/0!	U	U	#DIV/0!	4	6	5	U	U	#DIV/0!	12	7	9.5	4	6	5	U	U	#DIV/0!
	Virus control		5	7	6	10	7	8.5	4	6	5	11	13	12	6	10	8	11	11	11	11	6	8.5	7	2	4.5	7	8	7.5	8	7	7.5
	PRNT 50
	Dengue 4
	Specimen Dilution		BPSV 48		Mean	BPSV 49		mean	BPSV 5		mean	BPSV 50		mean	BPSV 51		mean	BPSV 53		mean	BPSV 55		mean	BPSV 56		mean	BPSV 57		mean	BPSV 58		Mean
	Plaque count	1:10	0	0	0	0	0	0	20	20	20	5	4	4.5	0	0	0	U	U	#DIV/0!	8	7	7.5	31	39	35	U	U	#DIV/0!	0	0	0
		1:40	2	1	1.5	0	0	0	U	U	#DIV/0!	4	6	5	0	2	1	U	U	#DIV/0!	12	20	16	31	31	31	6	2	4	0	0	0
		1:160	9	9	9	U	U	#DIV/0!	14	23	18.5	18	16	17	18	27	22.5	27	18	22.5	29	28	28.5	U	U	#DIV/0!	U	U	#DIV/0!	5	11	8
		1:640	13	6	9.5	2	2	2	49	38	43.5	7	11	9	16	28	22	25	24	24.5	5	6	5.5	U	U	#DIV/0!	17	24	20.5	U	U	#DIV/0!
		1:2560	27	28	27.5	15	7	11	36	31	33.5	32	26	29	2	0	1	31	26	28.5	20	26	23	0	1	0.5	32	15	23.5	25	30	27.5
	Virus control		40	39	39.5	29	31	30	32	25	28.5	36	30	33	26	35	30.5	34	27	30.5	27	16	21.5	25	24	24.5	28	13	20.5	26	24	25
	PRNT 50

## Sheet: CU_Exp5
Dengue 1
Specimen Dilution		BPSV 6			BPSV 60			BPSV 61			BPSV 7			BPSV 8			BPSV 9			PTSV 1			PTSV 11			PTSV 12			PTSV 13
Plaque count	1:10	2	1	1.5	0	0	0	0	0	0	16	25	20.5	0	0	0	1	1	1	0	0	0	0	0	0	9	17	13	0	1	0.5
	1:40	3	6	4.5	0	0	0	1	0	0.5	25	29	27	3	4	3.5	4	6	5	0	0	0	0	0	0	18	21	19.5	10	12	11
	1:160	13	23	18	4	3	3.5	3	6	4.5	26	31	28.5	12	13	12.5	10	16	13	1	1	1	1	1	1	30	30	30	22	24	23
	1:640	36	19	27.5	20	21	20.5	14	15	14.5	25	23	24	23	20	21.5	19	17	18	2	9	5.5	2	9	5.5	31	33	32	40	25	32.5
	1:2560	31	27	29	28	24	26	26	17	21.5	21	26	23.5	20	16	18	17	14	15.5	21	20	20.5	21	20	20.5	36	34	35	30	30	30
Virus control		34	40	37	35	34	34.5	31	35	33	30	29	29.5	25	30	27.5	31	27	29	54	45	49.5	54	45	49.5	41	32	36.5	46	35	40.5
PRNT 50				271			734			1078			<10			204			279			>2560			>2560			26			137
Dengue 2
Specimen Dilution		BPSV 6			BPSV 60			BPSV 61			BPSV 7			BPSV 8			BPSV 9			PTSV 1			PTSV 11			PTSV 12			PTSV 13
Plaque count	1:10	0	0	0	0	0	0	0	0	0	0	0	0	3	2	2.5	0	1	0.5	0	0	0	0	0	0	8	8	8	0	0	0
	1:40	0	0	0	0	0	0	0	0	0	6	5	5.5	7	11	9	0	0	0	2	1	1.5	0	0	0	26	19	22.5	0	2	1
	1:160	8	12	10	0	0	0	13	6	9.5	22	18	20	23	30	26.5	14	16	15	17	17	17	0	0	0	24	33	28.5	4	8	6
	1:640	37	32	34.5	30	24	27	26	23	24.5	16	18	17	28	33	30.5	36	37	36.5	30	23	26.5	8	12	10	23	23	23	18	14	16
	1:2560	38	28	33	33	33	33	33	31	32	28	29	28.5	38	40	39	33	38	35.5	20	23	21.5	18	20	19	24	24	24	23	21	22
Virus control		42	38	40	34	41	37.5	36	49	42.5	27	29	28	39	41	40	33	43	38	38	38	38	37	45	41	44	36	40	32	34	33
PRNT 50				276			595			645			93			123			172			268			2485			42			913
Dengue 3
Specimen Dilution		BPSV 6			BPSV 60			BPSV 61			BPSV 7			BPSV 8			BPSV 9			PTSV 1			PTSV 11			PTSV 12			PTSV 13
Plaque count	1:10	1	1	1	0	0	0	0	0	0	18	16	17	2	4	3	1	2	1.5	0	0	0	0	0	0	0	0	0	7	11	9
	1:40	11	6	8.5	3	3	3	0	0	0	23	24	23.5	23	26	24.5	20	15	17.5	0	0	0	0	0	0	2	2	2	25	34	29.5
	1:160	23	16	19.5	27	23	25	3	10	6.5	30	36	33	33	35	34	30	34	32	17	22	19.5	6	3	4.5	18	22	20	34	32	33
	1:640	32	41	36.5	45	41	43	29	23	26	35	30	32.5	39	35	37	44	43	43.5	39	28	33.5	22	16	19	32	36	34	42	28	35
	1:2560	36	35	35.5	43	38	40.5	33	40	36.5	44	29	36.5	33	43	38	40	39	39.5	36	41	38.5	36	42	39	39	43	41	29	29	29
Virus control		44	46	45	48	44	46	43	46	44.5	42	38	40	44	44	44	50	45	47.5	51	47	49	51	47	49	47	51	49	44	39	41.5
PRNT 50				180			152			624			16			63			83			418			907			350			29
Dengue 4
Specimen Dilution		BPSV 6			BPSV 60			BPSV 61			BPSV 7			BPSV 8			BPSV 9			PTSV 1			PTSV 11			PTSV 12			PTSV 13
Plaque count	1:10	2	2	2	0	0	0	0	0	0	17	17	17	10	2	6	0	3	1.5	0	11	5.5	1	1	1	9	8	8.5	2	9	5.5
	1:40	9	5	7	1	0	0.5	0	0	0	24	21	22.5	11	18	14.5	8	10	9	21	19	20	0	0	0	24	26	25	11	20	15.5
	1:160	21	19	20	10	12	11	6	4	5	31	21	26	28	21	24.5	10	13	11.5	26	22	24	8	7	7.5	29	24	26.5	25	35	30
	1:640	34	44	39	38	28	33	22	15	18.5	25	30	27.5	31	34	32.5	25	24	24.5	28	29	28.5	16	8	12	18	23	20.5	35	26	30.5
	1:2560	37	41	39	44	43	43.5	23	24	23.5	31	37	34	31	23	27	23	29	26	25	28	26.5	25	27	26	35	29	32	24	35	29.5
Virus control		45	49	47	44	36	40	41	34	37.5	40	39	39.5	28	31	29.5	25	30	27.5	45	46	45.5	50	46	48	38	42	40	50	37	43.5
PRNT 50				228			277			1057			22			38			131						2435			49			103
Low control
	Dengue 1		Dengue 2		Dengue 3		Dengue 4
Specimen Dilution	Plaque count		Plaque count		Plaque count		Plaque count
L 3	0	0	0	0	0	0	0	0
L 4	0	1	0	1	0	0	2	3
L 5	1	8	8	8	11	12	8	12
L 6	23	20	17	18	19	21	11	15
NHS	32	30	36	36	47	42	24	20
Virus control	38	40	36	31	56	43	29	35
PRNT50	9049		8574		12304		6958
High control
	Dengue 1		Dengue 2		Dengue 3		Dengue 4
Specimen Dilution	Plaque count		Plaque count		Plaque count		Plaque count
H 4	0	0	0	0	0	0	1	0
H 5	0	0	1	2	0	0	4	3
H 6	5	8	4	4	20	15	10	11
H 7	13	13	16	22	29	28	23	21
H 8	31	22	26	27	33	32	26	25
Virus control	40	39	41	35	41	34	25	30
PRNT50	38161		57674		19238		14557
10 -1
Plaque count	Dengue 1		Dengue 2		Dengue 3		Dengue 4
1	17		2		12		10
2	17		3		12		10
3	15		8		11		7

[truncated: 3 more sheets: CU_Exp6, CU_Exp7, CU_Exp8]
